# Supplementary material for: A First Omics Data Integration Approach in Hass Avocados to Evaluate Rootstock–Scion Interactions: From Aerial and Root Plant Growth to Fruit Development
Source: Plants (Basel). 2024 Feb 22;13(5):603. doi: 10.3390/plants13050603 (PMC10933985; doi:10.3390/plants13050603)
Supplement: Supplementary file 1 [file plants-13-00603-s001.zip]

Archive with 1 entries (1 files):
- plants-2802332-supplementary.xlsx
