# Supplementary material for: A First Omics Data Integration Approach in Hass Avocados to Evaluate Rootstock–Scion Interactions: From Aerial and Root Plant Growth to Fruit Development
Source: Plants (Basel). 2024 Feb 22;13(5):603. doi: 10.3390/plants13050603 (PMC10933985; doi:10.3390/plants13050603)
Supplement: Supplementary file 1 [file plants-13-00603-s001.zip › plants-2802332-supplementary.xlsx]

## Sheet: Table S1
	Table S1. RNA extraction, library construction and sequence processing summary metrics of avocado (Persea americana cv. 'Hass') root, leaf and fruit samples grown on Mexicola and Dusa® rootstocks.
	Sample	Genotype	Tissue	Stage		RNA extraction			Library construction			Raw Data			Filtered Data			Aligned Data
						ng/uL	RQN*		ng/uL	Size (bp)		Nº Reads	Q30 (%)		Nº Reads	%		Nº Reads	%
	M1-RB	Mexicola	Roots	Bloom		39	7.4		22.8	279		58,203,286	94.4		57,797,558	99.3		49,343,958	85.4
	M2-RB	Mexicola	Roots	Bloom		44	8.7		34.8	318		62,575,706	95.0		62,185,976	99.4		52,373,152	84.2
	M3-RB	Mexicola	Roots	Bloom		97	9.5		37.0	315		59,009,336	95.0		58,647,706	99.4		48,676,924	83.0
	D1-RB	Dusa®	Roots	Bloom		129	8.3		33.0	318		52,753,260	94.8		52,360,112	99.3		44,356,038	84.7
	D2-RB	Dusa®	Roots	Bloom		179	9.5		34.0	333		50,520,744	95.1		50,258,686	99.5		37,868,594	75.4
	D3-RB	Dusa®	Roots	Bloom		59	8.2		17.8	307		62,925,972	94.7		62,549,266	99.4		53,612,862	85.7
	M1-RH	Mexicola	Roots	Harvest		40	7.8		33.6	340		71,445,590	95.2		71,053,560	99.5		59,664,372	84.0
	M2-RH	Mexicola	Roots	Harvest		64	8.4		31.0	352		65,328,592	95.3		64,982,022	99.5		55,350,764	85.2
	M3-RH	Mexicola	Roots	Harvest		135	7.1		34.5	318		54,209,608	94.2		53,891,342	99.4		44,041,338	81.7
	D1-RH	Dusa®	Roots	Harvest		62	7.4		32.5	346		56,420,102	94.3		56,113,994	99.5		44,488,960	79.3
	D2-RH	Dusa®	Roots	Harvest		40	7.4		33.2	328		54,037,664	94.9		53,754,070	99.5		44,630,608	83.0
	D3-RH	Dusa®	Roots	Harvest		50	7.3		22.6	303		59,119,676	95.1		58,810,090	99.5		50,410,354	85.7
	M1-LB	Mexicola	Leaves	Bloom		310	9.2		26.5	319		56,985,744	95.7		56,582,938	99.3		51,892,012	91.7
	M2-LB	Mexicola	Leaves	Bloom		182	9.4		22.7	272		54,164,640	95.0		53,845,386	99.4		47,962,162	89.1
	M3-LB	Mexicola	Leaves	Bloom		323	9.3		27.9	286		51,244,112	94.7		50,950,096	99.4		45,112,766	88.5
	D1-LB	Dusa®	Leaves	Bloom		281	9.6		24.4	282		47,999,646	94.2		47,712,694	99.4		41,937,208	87.9
	D2-LB	Dusa®	Leaves	Bloom		324	9.1		19.6	275		49,391,054	94.5		49,093,992	99.4		43,560,248	88.7
	D3-LB	Dusa®	Leaves	Bloom		650	7.3		21.2	292		50,108,648	94.2		49,809,586	99.4		43,311,558	87.0
	M1-LH	Mexicola	Leaves	Harvest		389	9.5		41.8	352		60,329,782	93.9		60,003,238	99.5		49,461,948	82.4
	M2-LH	Mexicola	Leaves	Harvest		158	9.1		32.7	352		64,207,378	94.9		63,842,214	99.4		55,651,190	87.2
	M3-LH	Mexicola	Leaves	Harvest		167	7.7		36.6	348		54,335,730	93.8		54,082,704	99.5		44,646,264	82.6
	D1-LH	Dusa®	Leaves	Harvest		122	8.4		34.6	325		56,420,286	93.4		56,078,306	99.4		45,520,452	81.2
	D2-LH	Dusa®	Leaves	Harvest		177	8.0		33.0	352		56,474,554	94.3		56,163,056	99.5		46,786,288	83.3
	D3-LH	Dusa®	Leaves	Harvest		135	8.7		35.8	329		58,970,214	94.0		58,700,254	99.5		48,149,482	82.0
	M1-FM	Mexicola	Fruit	Harvest		820	7.3		44.6	290		54,618,330	95.2		54,340,858	99.5		48,374,264	89.0
	M2-FM	Mexicola	Fruit	Harvest		672	7.7		29.2	308		67,577,622	94.8		67,237,556	99.5		59,762,668	88.9
	M3-FM	Mexicola	Fruit	Harvest		508	8.4		40.0	311		55,243,486	94.8		54,946,008	99.5		48,851,338	88.9
	D1-FM	Dusa®	Fruit	Harvest		590	7.4		33.2	320		50,903,186	95.0		50,656,604	99.5		45,141,738	89.1
	D2-FM	Dusa®	Fruit	Harvest		702	7.7		19.6	304		49,079,016	94.8		48,830,518	99.5		43,539,178	89.2
	D3-FM	Dusa®	Fruit	Harvest		600	8.0		30.2	280		57,671,146	95.6		57,388,668	99.5		51,512,426	89.8
	M1-FR	Mexicola	Fruit	RTE		438	8.2		40.3	294		60,429,720	95.2		60,113,738	99.5		50,901,524	84.7
	M2-FR	Mexicola	Fruit	RTE		426	8.2		37.5	333		56,215,796	95.2		55,942,436	99.5		48,444,226	86.6
	M3-FR	Mexicola	Fruit	RTE		434	8.4		37.9	293		57,191,188	95.2		56,920,988	99.5		49,252,304	86.5
	D1-FR	Dusa®	Fruit	RTE		354	8.7		35.8	323		49,399,172	95.1		49,148,538	99.5		41,592,488	84.6
	D2-FR	Dusa®	Fruit	RTE		402	8.5		28.6	317		49,577,422	95.3		49,303,820	99.4		42,616,336	86.4
	D3-FR	Dusa®	Fruit	RTE		472	8.1		30.4	355		58,356,034	95.7		58,099,132	99.6		50,677,988	87.2
	* RNA Quality Number.
